# Supplementary material for: Multiplexed ultrasound imaging of gene expression
Source: Nat Methods. 2025 Nov 18;22(12):2594–600. doi: 10.1038/s41592-025-02825-w (PMC12695634; doi:10.1038/s41592-025-02825-w)
Supplement: Supplementary file 3 — Statistical source data. [file 41592_2025_2825_MOESM3_ESM.xlsx]

## Sheet: fig1d
Peak Positive Pressure (kPa)	bARGser				bARG560						gfp
334.295	23.9963	24.9826	24.1691	24.4266	25.7892	26.2573	34.5748	29.436	26.4504	26.6487	26.573	28.1241	26.573	24.3879
372.034	24.3214	25.9884	23.6985	24.4843	27.8831	26.816	41.8856	31.7556	27.6936	27.8602	27.9561	30.2336	27.9561	25.3087
409.774	23.8842	27.2382	24.6232	24.7709	32.5444	30.4494	52.6359	37.7052	32.9437	31.7716	27.6852	30.9895	27.6852	25.0992
447.514	25.1695	27.1353	24.2479	25.4266	35.8509	33.5331	72.9612	47.0176	40.1982	39.3598	28.0341	32.3488	28.0341	24.7075
485.253	24.434	27.82	24.7554	25.178	39.959	36.9466	105.377	64.0716	49.7426	50.0227	30.1751	33.1085	30.1751	25.1863
522.992	25.1821	28.01	24.9376	26.0172	46.6273	42.0836	155.305	90.231	65.6169	69.7438	33.8967	34.0565	33.8967	26.3704
560.732	26.0205	28.9649	26.1736	28.1194	56.454	50.5071	228.679	126.862	96.4418	95.8761	34.7755	34.754	34.7755	26.917
598.471	26.2643	29.601	26.697	33.7391	73.8807	64.2881	334.719	181.977	138.742	134.846	36.793	35.7529	36.793	28.9497
636.211	29.2593	29.686	29.0184	42.6498	102.59	89.2772	491.807	255.324	200.414	190.41	38.9738	36.9652	38.9738	30.116
673.951	34.9186	32.4243	32.0513	60.7738	150.442	129.565	701.366	355.307	284.2	261.569	41.9976	39.8121	41.9976	33.1781
711.69	43.2619	34.9223	38.9924	82.0449	220.409	188.608	956.816	478.402	392.43	353.012	45.1016	40.0092	45.1016	34.5779
749.429	58.9187	42.651	47.2964	110.364	328.056	271.151	1272.01	634.417	535.599	466.317	49.0267	42.2901	49.0267	43.4695
787.169	78.823	54.0547	60.8606	142.527	470.507	382.913	1627.8	823.384	704.811	597.277	53.597	41.063	53.597	47.9398
824.909	100.571	67.4379	77.3715	188.146	650.317	527.241	2019.44	1038.54	901.662	748.033	57.1722	43.1723	57.1722	56.6321
862.648	123.334	85.1117	101.438	235.533	864.679	695.866	2427.88	1277.36	1114.56	916.73	62.0495	44.2364	62.0495	67.9778
900.388	145.99	106.432	120.597	293.452	1109	891.257	2831.38	1532.2	1348.41	1096.47	68.3302	44.4121	68.3302	83.1098
938.127	173.901	132.33	154.42	359.801	1383.2	1111.7	3240.89	1812.5	1608.73	1305.82	74.848	44.9243	74.848	97.8493
975.866	207.234	164.21	187.836	424.854	1663.4	1343.9	3621.35	2093.33	1859.39	1506.93	75.3114	46.8781	75.3114	114.323
1013.61	237.523	194.141	225.807	487.655	1959.3	1579.8	3973.69	2368.79	2115.28	1719.51	77.3506	44.0123	77.3506	127.237
1051.35	278.873	231.958	267.477	554.055	2263.9	1824.7	4311.74	2657.36	2344.61	1945.66	80.1721	44.0157	80.1721	138.256
1089.09	325.758	270.053	312.762	628.479	2558.9	2070	4608	2937.58	2601.46	2169.5	81.7083	45.9441	81.7083	148.784
1126.82	377.373	316.784	360.279	702.326	2872.4	2331.8	4877.23	3200.37	2850.21	2392.91	81.9384	41.7695	81.9384	157.736
1164.56	431.137	363.362	401.843	774.092	3181.2	2587.2	5115.26	3462.83	3095.51	2617.23	80.5467	43.4099	80.5467	164.034
1202.3	486.629	411.444	406.362	824.025	3456.2	2822	5311.36	3695.76	3305.03	2823.95	79.2282	44.3064	79.2282	169.622
1240.04	543.191	466.562	495.583	883.734	3749.1	3073.9	5498.26	3943.99	3499.64	3044.81	79.4823	48.2543	79.4823	172.388
1277.78	600.405	518.337	544.951	936.704	4031.2	3317.3	5652.76	4190.4	3651.41	3264.4	79.0605	48.7484	79.0605	174.582
1315.52	662.812	571.728	593.391	980.786	4300	3558.8	5801.46	4443.71	3786.84	3480.56	81.4558	49.8914	81.4558	175.431
1353.26	720.526	627.861	634.586	1023.07	4568.5	3802.2	5943.74	4697.17	3913	3687.67	80.7882	50.6223	80.7882	176.181
1391	778.376	676.549	679.099	1042.01	4824.6	4034.8	6078.91	4951.28	4000.04	3897.57	81.4529	48.4934	81.4529	174.748
1428.74	825.999	723.626	721.05	1072.39	5072.6	4276.5	6154.74	5189.57	4106.61	4101.81	80.9545	47.7981	80.9545	177.673
1466.48	875.471	763.053	764.886	1103.88	5304.3	4500.8	6164.74	5390.8	4190.89	4283.03	82.1909	46.9252	82.1909	176.895
1504.22	922.896	798.188	807.154	1129.35	5538.4	4727.7	6142.21	5509.57	4278.08	4448.06	84.0036	45.9991	84.0036	179.776
1541.96	982.333	833.232	838.021	1149.39	5760.8	4947.2	6095.66	5561.22	4327.23	4564.64	86.9469	46.4934	86.9469	179.531
1579.7	1027.21	864.567	867.506	1151.6	5965.5	5175.6	6067.28	5554.42	4356.16	4656.36	85.5306	46.2877	85.5306	184.121
1617.44	1061.53	901.943	885.325	1150.99	6160.3	5386.8	6006.2	5516.25	4341.3	4718.74	88.9288	46.3481	88.9288	187.297
1655.18	1100.69	928.715	891.812	1113.25	6329.1	5568.6	5915.68	5494.77	4321.63	4726.36	89.9316	48.1956	89.9316	189.036
1692.92	1121.1	944.907	888.536	1044.46	6451	5746.9	5798.24	5460.13	4234.63	4702.08	91.8377	50.8373	91.8377	191.556
1730.66	1145.15	957.981	891.658	1045.91	6549.7	5923	5707.15	5431.6	4153.13	4657.58	92.2338	51.3504	92.2338	193.214
1768.4	1164.21	969.281	887.275	1042.24	6612.5	6078.1	5613.86	5390.77	4067.05	4590.93	90.691	53.4382	90.691	197.506
1806.14	1179.37	975.021	879.631	1032.42	6670.2	6231.2	5534.51	5340.9	3981.1	4521.88	91.4562	55.8872	91.4562	201.538
1843.88	1187.95	976.835	862.917	1021.6	6665.3	6347.9	5485.64	5286.95	3918.35	4451.81	95.0387	57.4346	95.0387	205.279

## Sheet: fig1e
[Cells] (cells/ml)	bARG560				bARGser
103	88.6099	73.8844	85.6972	76.8363
104	191.145	154.211	166.618	127.755
105	219.558	203.112	604.21	489.502
106	448.415	384.053	836.113	819.166	59.4381	46.274	93.2561
107	1281.3	1097.8	1486.35	1371.02	70.5042	213.644	166.26
108	2495.7	1998.1	2082.61	2252.94	168.948	340.109	257.497
109	6780.2	6347.9	4999.2		1346.39	2265.74	838.39

## Sheet: fig1f
[Cells] (cells/ml)	bARGser			bARG560
1000000000	1731400	1294800	1581200	1660600	1422100	1524800
100000000	1248400	1182400	1193700	1266700	1199200	1214600
10000000	826310	730020	793760	944540	820970	884630
1000000	620840	462230	583740	541370	457300	483400
100000	369670	493080	447230	332430	481100	403800
10000	269820	184210	223830	203740	129530	158470
