# Supplementary material for: Multiplexed ultrasound imaging of gene expression
Source: Nat Methods. 2025 Nov 18;22(12):2594–600. doi: 10.1038/s41592-025-02825-w (PMC12695634; doi:10.1038/s41592-025-02825-w)
Supplement: Supplementary file 4 — Statistical source data. [file 41592_2025_2825_MOESM4_ESM.xlsx]

## Sheet: fig2b
Po	Smax
1089.1	214.982
1051.3	211.895
1202.3	127.15
1089.1	194.422
1051.3	237.474
1126.8	159.756
1089.1	199.399
1051.3	216.392
1013.6	248.15
1089.1	187.609
938.127	230.53
938.127	228.016
1051.3	211.684
749.429	575.952
560.732	301.875
1277.8	90.7025
1126.8	151.091
1240	103.519
1277.8	99.028
1353.3	80.6807
1315.5	88.8622
1315.5	87.809
1240	113.444
1051.3	206.869
1202.3	123.772
1013.6	240.702
1013.6	301.987
1240	107.993
1089.1	210.408
1240	110.324
1202.3	132.415
1164.6	141.741
938.127	401.96
1013.6	233.457
975.866	118.993
862.648	477.368
1013.6	262.447
975.866	197.863
1089.1	255.153
1164.6	146.659
1126.8	154.201
862.648	295.72
975.866	197.799
1202.3	127.421
1126.8	145.324
1126.8	168.527
1126.8	168.43
1013.6	179.025
1013.6	159.311
1051.3	190.697
1051.3	223.581
1089.1	219.744
1277.8	98.9441
938.127	228.393
975.866	143.262
1013.6	170.688
1051.3	157.379
1202.3	115.597
1126.8	145.107
1013.6	230.398
1126.8	171.499
1126.8	166.7
1164.6	132.709
938.127	255.262
824.909	372.586
900.388	270.117
938.127	225.999
711.69	531.579
1202.3	116.663
1240	105.02
1164.6	137.945
787.169	611.294
1089.1	182.041
522.992	332.059
862.648	258.382
749.429	240.373
938.127	361.514
938.127	444.623
824.909	603.004
1013.6	161.153
1089.1	157.118
749.429	1141.4
824.909	992.697
787.169	1151.7
673.951	2263.9
673.951	373.171
824.909	810.764
975.866	334.137
938.127	421.24
1051.3	245.081
938.127	436.585
938.127	423.121
938.127	349.635
975.866	435.707
975.866	358.172
1089.1	184.689
975.866	339.145
1126.8	149.635
1051.3	221.813
862.648	654.365
598.471	616.82
938.127	444.233
975.866	267.858
900.388	487.221
749.429	1239
900.388	602.347
1013.6	317.185
1051.3	202.637
1013.6	218.812
975.866	290.619
1089.1	143.037
975.866	352.494
862.648	518.849
1013.6	294.843
824.909	794.933
1051.3	266.951
1240	104.283
1428.7	51.0917
1466.5	44.6131
1391	60.2776
1240	104.556
1277.8	98.5593
1126.8	148.811
1240	112.152
1202.3	121.441
1466.5	52.1305
1466.5	55.9428
1391	65.9589
1240	107.764
1126.8	167.616
1315.5	86.2262
1391	54.9656
1240	108.726
1428.7	57.3008
1353.3	69.9566
1277.8	94.3362
1277.8	96.731
1353.3	76.1948
1089.1	136.111
1126.8	125.442
1315.5	79.2738
1428.7	67.2747
1315.5	84.329
1240	108.774
1466.5	64.5578
1089.1	184.113
900.388	194.559
1277.8	94.3581
862.648	208.145
862.648	221.066
900.388	255.582
1240	104.909
1051.3	239.083
1240	105.259
1051.3	219.538
1315.5	91.5206
1428.7	54.1986
1277.8	88.254
1089.1	234.517
1202.3	113.067
1466.5	66.0966
1428.7	59.8421
1315.5	73.0723
1542	44.6811
1013.6	300.185
1013.6	307.687
938.127	285.019
1240	100.181
1315.5	80.1589
1391	70.342
1428.7	63.2963
1277.8	99.9679
1353.3	73.8699
1051.3	251.072
1126.8	194.482
975.866	248.059
1353.3	90.7041
1391	67.0644
1126.8	159.869
1466.5	47.9429
1051.3	243.16
1051.3	240.41
1315.5	81.8623
1277.8	99.26
1164.6	122.24
1240	103.481
1315.5	85.4732
1391	70.6045
1240	102.71
1164.6	113.292
1277.8	91.0887
1315.5	86.8325
1428.7	67.4832
1240	104.896
1202.3	113.582
1240	102.465
1391	63.666
1277.8	86.7219
1240	108.628
1315.5	84.4899
1315.5	86.1793
1391	69.2873
938.127	380.448
1089.1	144.469
975.866	311.879
938.127	380.231
1202.3	114.762
975.866	264.577
1051.3	236.559
1051.3	241.432
1277.8	95.1537
1353.3	85.4233
1353.3	83.0587
1051.3	242.24
1013.6	346.302
1315.5	87.1015
975.866	332.236
1164.6	125.846
1240	107.821
1240	106.842
1164.6	118.681
1051.3	212.335
975.866	316.924
1013.6	280.415
1353.3	82.4738
1315.5	90.151
1202.3	116.83
1240	100.174
1277.8	98.9945
1202.3	110.002
1126.8	142.518
1164.6	126.674
975.866	248.406
1089.1	145.106
1428.7	88.3412
1202.3	112.82
1315.5	85.6823
1353.3	80.9986
1353.3	81.4131
1315.5	90.6259
1089.1	197.412
1240	107.193
1240	106.305
1240	103.671
1202.3	113.947
1315.5	86.6703
1315.5	87.179
1126.8	159.366
1202.3	116.185
1202.3	132.556
1277.8	96.743
1240	105.188
1164.6	122.841
1164.6	137.851
1089.1	166.907
1277.8	96.3124
1391	71.5139
1202.3	113.789
1277.8	94.3923
1126.8	149.2
1391	70.0073
787.169	1003.9
862.648	482.83
862.648	609.883
824.909	724.553
900.388	480.904
862.648	534.04
862.648	525.433
824.909	708.329
862.648	496.88
824.909	728.773
824.909	912.839
824.909	673.351
787.169	881.004
711.69	1234.8
824.909	631.348
824.909	555.202
787.169	730.888
787.169	693.116
824.909	851.303
787.169	1216.7
824.909	753.551
787.169	889.219
787.169	807.837
824.909	740.197
824.909	755.553
862.648	576.265
824.909	678.98
673.951	1049.7
824.909	587.145
824.909	629.823
787.169	746.353
824.909	703.015
824.909	876.258
787.169	790.442
787.169	704.867
862.648	532.218
862.648	516.832
824.909	800.409
862.648	520.791
824.909	539.039
824.909	670.733
824.909	803.591
824.909	765.334
787.169	855.292
824.909	701.412
824.909	803.185
862.648	675.179
824.909	741.846
862.648	526.364
824.909	591.345
824.909	520.249
787.169	601.376
824.909	788.665
824.909	735.148
824.909	670.996
862.648	768.112
824.909	831.433
862.648	586.208
862.648	531.764
824.909	694.81
824.909	642.918
862.648	660.575
862.648	645.752
824.909	731.832
862.648	414.019
824.909	485.445
1013.6	216.215
711.69	1582.7
824.909	665.197
824.909	605.108
824.909	604.668
787.169	1183
824.909	580.571
749.429	1427.1
862.648	467.031
787.169	1354.4
824.909	475.441
824.909	505.869
824.909	446.67
862.648	391.767
787.169	922.598
900.388	466.562
900.388	511.317
900.388	558.787
900.388	419.335
787.169	932.331
824.909	527.9
900.388	493.37
862.648	706.247
900.388	512.476
862.648	665.082
862.648	657.381
862.648	588.242
900.388	486.202
824.909	619.897
862.648	522.322
938.127	586.94
824.909	838.249
900.388	484.469
749.429	1058.8
862.648	553.63
787.169	921.697
862.648	608.111
900.388	491.187
862.648	446.666
862.648	633.441
862.648	726.025
862.648	484.23
900.388	532.884
787.169	935.968
824.909	547.495
862.648	623.437
938.127	549.505
824.909	703.614
862.648	547.874
900.388	426.434
749.429	1202.7
862.648	592.031
862.648	598.62
824.909	721.153
824.909	740.515
862.648	585.684
900.388	513.496
862.648	591.024
824.909	1011.3
900.388	533.46
862.648	589.596
862.648	459.287
900.388	470.59
900.388	486.953
824.909	787.641
862.648	550.766
938.127	373.162
900.388	523.263
862.648	501.621
862.648	538.738
862.648	699.496
862.648	550.97
862.648	497.983
787.169	933.125
862.648	594.48
900.388	492.773
862.648	623.456
862.648	608.206
862.648	537.416
862.648	484.806
862.648	525.466
862.648	750.509
824.909	612.902
900.388	514.54
900.388	535.706
900.388	471.292
749.429	900.672
975.866	332.637
900.388	744.67
862.648	524.927
862.648	594.81
900.388	503.216
900.388	503.354
900.388	473.058
900.388	468.746
711.69	1020.7
900.388	472.223
900.388	417.138
749.429	798.732
900.388	577.156
862.648	557.211
1466.5	72.057
900.388	466.134
900.388	530.15
862.648	579.232
900.388	533.801
938.127	404.374
862.648	632.117
824.909	716.877
862.648	546.752
900.388	443.728
900.388	474.074
900.388	598.362
900.388	563.152
862.648	734.693
900.388	524.849
900.388	553.768
900.388	462.342
900.388	522.194
900.388	460.889
900.388	592.083
938.127	441.992
787.169	856.834
711.69	1284.3
900.388	620.428
711.69	944.753
673.951	1151.3
900.388	518.073
862.648	586.791
824.909	760.239
787.169	942.662
824.909	851.438
824.909	949.746
636.211	1182.1
787.169	1118.3
862.648	546.702
900.388	463.7
711.69	696.198
824.909	678.771
900.388	542.227
862.648	645.18
900.388	584.851
900.388	578.258
862.648	494.227
862.648	511.379
862.648	579.373
900.388	491.952
862.648	474.926
862.648	665.455
862.648	608.241
824.909	703.932
824.909	584.586
900.388	615.697
862.648	569.046
824.909	706.662
862.648	540.126
862.648	602.979
824.909	687.388
862.648	541.827
975.866	399.674
900.388	526.521
900.388	558.003
711.69	1331.9
862.648	505.638
824.909	590.023
1013.6	378.098
900.388	549.517
862.648	560.565
862.648	556.605
862.648	572.532
900.388	523.231
862.648	592.558
938.127	382.319
900.388	600.696
900.388	572.63
824.909	565.859
900.388	526.551
862.648	622.24
900.388	530.617
862.648	476.106
1013.6	332.028
862.648	548.344
862.648	578.754
862.648	508.207
862.648	659.561
900.388	633.159
862.648	587.323
862.648	624.785
938.127	537.547
824.909	650.565
900.388	557.659
711.69	641.282
862.648	558.294
824.909	641.977
824.909	535.629
824.909	708.951
749.429	883.734
711.69	1318.4
598.471	2192.4
598.471	2447.4
749.429	1123.3
787.169	1008
787.169	693.172
560.732	2929.1
749.429	520.691
787.169	481.666
749.429	1047.4
787.169	832.836
749.429	967.867
673.951	1678.3
824.909	754.389
862.648	672.46
787.169	865.856
862.648	580.048
824.909	459.748
824.909	694.916
824.909	701.512
711.69	622.8
824.909	804.117
787.169	796.553
824.909	575.546
673.951	1177.6
749.429	878.061
787.169	897.718
787.169	792.364
711.69	1540.2
787.169	858.378
787.169	876.617
749.429	1179.6
711.69	1097.3
749.429	1055.4
787.169	784.01
824.909	432.243
522.992	4563.5
485.253	5433.8
1692.9	65.8315
636.211	1908.4
749.429	1014.5
749.429	1040.9
673.951	1649.6
787.169	1017.7
673.951	1973.9
598.471	3042
824.909	589.823
598.471	2166.5
711.69	1269.9
598.471	1954.5
787.169	836.961
749.429	590.433
522.992	4459.9
787.169	789.145
824.909	771.005
711.69	825.925
787.169	741.269
560.732	3954.3
787.169	690.321
824.909	646.988
749.429	1296.6
749.429	1156.7
787.169	649.378
787.169	672.734
673.951	1451.5
824.909	740.079
824.909	664.704
560.732	3405.8
787.169	876.571
787.169	876.738
787.169	721.632
787.169	972.931
787.169	873.984
749.429	1032.7
824.909	794.327
787.169	983.454
636.211	1925.3
787.169	887.424
711.69	1127.9
824.909	598.848
787.169	789.64
673.951	1907.9
787.169	908.275
711.69	1695.1
749.429	1129.7
824.909	721.009
824.909	742.691
824.909	725.224
824.909	790.224
711.69	1257.8
824.909	802.282
673.951	1807
975.866	172.388
824.909	826.194
749.429	1334.1
711.69	1807.1
711.69	1521
749.429	922.431
862.648	554.603
824.909	803.597
598.471	2657.3
636.211	2199
598.471	2725.8
673.951	2026
636.211	2707.6
711.69	978.611
711.69	1190.8
824.909	823.185
824.909	829.959
824.909	723.108
824.909	769.818
862.648	658.669
824.909	739.069
824.909	750.955
787.169	877.254
862.648	624.992
824.909	826.731
787.169	761.955
824.909	870.567
711.69	1116.9
862.648	562.282
749.429	1020.3
787.169	918.089
673.951	1166.6
824.909	796.538
900.388	553.594
862.648	775.371
824.909	769.962
824.909	778.535

## Sheet: fig2c
Peak Positive Pressure (kPa)	bARG560								bARG710
334.295	26.7961	26.5627	24.0419	24.6828	26.9764	26.5956	25.6613	25.8518	27.7565	27.2577		24.4636	24.6021	23.4303
372.034	27.7354	27.6465	25.569	24.7309	29.4166	28.3456	27.8501	27.7512	27.9943	27.5525	24.0679		24.9791	24.453
409.774	31.415	31.1529	27.4634	27.0153	32.084	30.582	33.8514	31.8119	28.7488	28.5009		24.1404	26.1102	23.7921
447.514	38.0224	37.861	28.3637	27.0758	37.5266	36.3856	43.0697	38.5777	28.8272	28.3575	28.0948		28.0436	26.1776
485.253	48.173	47.5033	30.9116	30.2535	48.5003	46.5688	62.2751	55.0868	29.7668	30.1121		27.4225	29.2898	27.6369
522.992	67.4191	67.0499	37.2968	36.9656	69.2486	65.0962	95.0458	81.6022	31.7964	31.8987	34.9137		32.8754	30.4186
560.732	95.6566	95.3336	48.33	48.594	97.6103	91.354	143.363	123.051	35.1694	35.6493		34.9687	39.2397	36.32
598.471	131.28	130.676	66.1777	67.216	139.108	130.612	216.565	191.349	38.2835	39.2979	34.9137		48.3845	46.7197
636.211	179.936	179.223	94.0839	93.8564	202.157	192.047	322.487	287.152	46.859	47.2208		34.9687	70.5435	62.7295
673.951	241.816	240.703	130.632	131.056	216.735	207.077	476.361	428.175	57.2955	59.0817	59.3041		105.074	90.7188
711.69	320.057	318.819	175.852	180.749	377.09	360.451	673.179	604.721	72.5472	74.2615		59.6895	154.756	137.639
749.429	412.996	411.354	231.336	240.294	496.001	474.891	957.101	869.768	98.8	103.395	127.943		232.089	201.921
787.169	510.602	508.229	293.297	308.258	638.242	610.284	1279.3	1168.4	137.173	142.535		129.384	332.506	289.17
824.909	619.93	615.078	359.964	379.661	795.531	758.257	1644.8	1504.8	187.127	195.628	258.956		454.404	394.05
862.648	731.651	726.134	432.34	451.622	956.737	911.237	2013.7	1830.5	253.506	266.605		266.398	593.873	523.556
900.388	846.833	839.036	512.382	530.205	1121	1067.9	2366.1	2129.6	334.725	353.689	437.678		747.602	668.293
938.127	967.789	958.257	594.809	610.298	1286.5	1227.1	2677.9	2396.5	424.753	450.631		455.302	915.584	823.75
975.866	1087.7	1074.3	674.126	692.68	1442.6	1381	2933.3	2591.8	525.41	557.683	639.351		1066.5	974.01
1013.61	1200.3	1184.5	752.459	776.843	1592.2	1529.4	3137.6	2731.1	637.727	678.568		665.485	1205.9	1118.3
1051.35	1313.7	1295.6	832.813	872.294	1746.8	1679.8	3255.2	2791	767.133	816.872	846.115		1326.8	1259.3
1089.09	1414.7	1394.7	903.825	948.084	1872.2	1801.7	3300.8	2793.1	888.087	946.247		877.699	1426.8	1378.3
1126.82	1516.2	1496.4	976.144	1024.6	1985.6	1919.1	3270.9	2690.7	1012.1	1079.7	1020.3		1530.6	1486.5
1164.56	1611	1590.9	1043.7	1100.4	2078.1	2022.9	3165.3	2560.6	1139.2	1215.2		1053	1623.4	1588
1202.3	1702.3	1682.1	1099	1176.6	2143.3	2111.6	3032.2	2456	1260.6	1348.8	1188.4		1691.2	1662.1
1240.04	1782.4	1765.1	1150.7	1231.7	2182.4	2182.6	2951.7	2435	1367.9	1467.4		1226.3	1764.4	1717.9
1277.78	1856.6	1840.9	1212.1	1289.8	2194.4	2231.3	2888.1	2425.3	1463.1	1570.6	1339.5		1829.1	1757.4
1315.52	1920	1906.6	1265	1323.9	2202.9	2269.2	2807.3	2430	1559.6	1671.1		1391.1	1888.3	1800.1
1353.26	1965.7	1949.6	1307.1	1352.2	2209.7	2284.3	2741.1	2435.9	1645.4	1757.6	1481.9		1923	1835.3
1391	2000.5	1979.5	1331.6	1360.9	2206.2	2277.9	2670.7	2447.3	1702.7	1811.3		1555.6	1957.2	1865.7
1428.74	2016.8	1989.6	1342	1374	2183.4	2251.3	2586.5	2462.2	1754.6	1858.7	1605.3		1970.3	1891.3
1466.48	2032.8	1998.9	1343.3	1389.9	2161.6	2211.6	2481.7	2477.4	1820.4	1923.5		1685.1	1967.8	1916
1504.22	2034.5	1995.9	1334.6	1389.1	2148.8	2170.2	2433.3	2469.8	1883.2	1989.3	1669.9		1953.2	1916.7
1541.96	2013.1	1969.9	1324	1390.7	2140.4	2136.4	2406.7	2456.9	1942.4	2054		1728.1	1945.9	1917.4
1579.7	1955.5	1910.2	1299.8	1366.4	2123.1	2094.9	2337.5	2429.5	1992.5	2112.1	1692.3		1944.3	1919.6
1617.44	1895.4	1846.4	1306.6	1366.3	2124.1	2074.2	2294.7	2413.6	2043.9	2181.3		1725.6	1966.7	1924.8
1655.18	1851.6	1799.9	1315.1	1365.5	2129.8	2061.9	2243	2389.1	2095	2249.1	1704.7		1992.6	1927
1692.92	1816.8	1763	1325.7	1356.1	2136.2	2050.7	2171	2367.4	2139	2313.1		1742	1987.9	1913.9
1730.66	1796.4	1740.7	1329.1	1348.1	2137.2	2039	2115.8	2359.5	2179.6	2370.8	1686.6		1996.2	1924.3
1768.4	1780.3	1722.8	1335.6	1340.4	2136.3	2049.6	2008.5	2337.5	2212.5	2415.2		1724.6	1997.5	1933.9
1806.14	1770.9	1711.2		1328			1983.4	2332.1
1843.88	1761.2	1697.7		1283.6			1949.2	2332.8
