# Supplementary material for: Multiplexed ultrasound imaging of gene expression
Source: Nat Methods. 2025 Nov 18;22(12):2594–600. doi: 10.1038/s41592-025-02825-w (PMC12695634; doi:10.1038/s41592-025-02825-w)
Supplement: Supplementary file 5 — Statistical source data. [file 41592_2025_2825_MOESM5_ESM.xlsx]

## Sheet: fig3b
Stm		EcN		Mix
560	710	560	710	560	710
3.059	0.58117	0.15777	2.2006	1.0122	0.65687
2.6097	0.41426	0.20903	1.99	0.94617	0.65536
1.5127	0.17586	0.0069073	1.183	0.77296	0.80969
1.3437	0.08757	0.021523	1.1795	0.8142	0.78207
				0.97429	1.4564
				1.1742	1.6988

## Sheet: fig3c
no aTc		aTc
560	710	560	710
0.72347	0.038181	1.1596	0.84512
0.63218	0.048277	1.1399	0.8458
0.69151	0.038123	0.57628	0.15802
0.67669	0.041489	1.2459	1.8938
		0.30112	0.91309
		0.37295	0.85966
