# Supplementary material for: Multiplexed ultrasound imaging of gene expression
Source: Nat Methods. 2025 Nov 18;22(12):2594–600. doi: 10.1038/s41592-025-02825-w (PMC12695634; doi:10.1038/s41592-025-02825-w)
Supplement: Supplementary file 8 — Statistical source data. [file 41592_2025_2825_MOESM8_ESM.xlsx]

## Sheet: extFig1b
[Cells] (cells/ml)	bARG560			bARGser
	n=1	n=2	n=3	n=1	n=2	n=3
100000000			531.514			536.099
12000000		361.318			305.855
10000000	334.608			547.434
7830000			286.827			505.432
6730000	230.816
5900000		218.174			230.784
5000000	391.84			457.832
3920000						325.067
3370000			192.012
3000000		152.075			170.598
2500000	268.563			288.903
1960000						228.046
1680000			167.191
1500000		130.789			120.874
1250000	165.31			194.089
979000						183.453
841000			93.2042
740000		77.7697			103.975
625000	157.051			258.745
489000						106.695
421000			89.0975
370000		68.0341			74.5566
312500	114.851			112.256
245000						75.6542
210000			76.0818
190000		84.5596			69.5613
156250	98.1569			120.312
122000						53.6093
105000			46.7977
9200		58.3834			66.2764

## Sheet: extFig1c
Peak Positive Pressure (kPa)	bARG560				GFP
334.295	387.205	425.856	353.624	376.828	18.4736	14.704
372.034	389.133	425.584	359.536	378.026	18.3572	15.0701
409.774	389.137	425.866	357.672	377.821	19.0564	15.1714
447.514	387.502	425.291	356.849	375.621	18.3152	14.8312
485.253	389.016	424.608	357.42	376.401	18.1313	14.915
522.992	389.371	423.775	355.848	375.926	18.6285	15.5099
560.732	388.093	422.962	354.664	375.979	18.2252	15.1305
598.471	389.41	422.54	354.544	376.24	18.7575	14.5569
636.211	389.212	422.098	353.688	375.165	18.0844	15.2731
673.951	390.066	424.387	353.217	375.57	19.0549	15.151
711.69	391.984	422.754	352.437	374.491	18.4052	15.3519
749.429	391.557	423.896	352.929	374.732	18.4861	15.4175
787.169	392.494	423.932	352.336	374.583	18.2051	14.7472
824.909	392.248	424.582	352.881	373.228	17.8386	15.6946
862.648	392.521	425.05	354.25	373.705	18.8456	14.9961
900.388	394.551	425.874	353.719	373.447	17.3592	15.3376
938.127	393.588	425.038	354.547	372.662	18.4454	15.0585
975.866	393.819	425.424	354.254	373.077	18.27	15.3278
1013.61	394.631	426.128	353.761	372.6	17.5563	14.4473
1051.35	393.284	425.021	354.941	373.91	17.8541	15.746
1089.09	392.925	422.631	353.481	372.435	18.3608	14.4093
1126.82	392.534	421.854	352.787	371.255	17.577	15.4772
1164.56	391.396	421.355	353.279	373.036	17.8637	14.6992
1202.3	388.291	419.959	353.196	371.899	19.0048	15.3888
1240.04	386.434	415.839	351.913	370.109	17.6977	14.3547
1277.78	385.764	414.355	352.093	367.707	18.1827	15.2018
1315.52	383.257	410.386	349.215	365.723	18.162	14.924
1353.26	379.672	405.816	346.77	364.372	18.8128	15.9161
1391	376.166	403.383	344.908	361.074	18.6505	15.6067
1428.74	374.036	397.913	342.454	358.607	18.4553	15.7562
1466.48	369.836	393.037	339.614	355.26	17.8208	14.9069
1504.22	365.06	386.181	335.695	350.995	18.0555	15.3839
1541.96	360.205	380.808	333.018	347.225	17.5979	15.2884
1579.7	354.743	374.707	329.849	343.98	18.8255	15.7928
1617.44	349.637	367.06	325.63	339.043	18.6534	14.2091
1655.18	342.637	359.316	321.593	335.841	18.6645	14.9184
1692.92	336.006	349.368	315.449	330.594	18.474	15.4627
1730.66	328.214	342.138	310.547	325.291	19.0803	14.6322
1768.4	319.555	332.355	304.611	321.265	18.3311	14.8778
1806.14	311.034	323.929	297.364	315.893	18.4847	15.5325
1843.88	300.066	313.952	292.219	310.884	18.2486	15.065

## Sheet: extFig1d
trial #1	trial #2	trial #3	trial #4
387.205	425.856	353.624	376.828
389.133	425.584	359.536	378.026
389.137	425.866	357.672	377.821
387.502	425.291	356.849	375.621
389.016	424.608	357.42	376.401
389.371	423.775	355.848	375.926
388.093	422.962	354.664	375.979
389.41	422.54	354.544	376.24
389.212	422.098	353.688	375.165
390.066	424.387	353.217	375.57
391.984	422.754	352.437	374.491
391.557	423.896	352.929	374.732
392.494	423.932	352.336	374.583
392.248	424.582	352.881	373.228
392.521	425.05	354.25	373.705
394.551	425.874	353.719	373.447
393.588	425.038	354.547	372.662
