# Supplementary material for: Multiplexed ultrasound imaging of gene expression
Source: Nat Methods. 2025 Nov 18;22(12):2594–600. doi: 10.1038/s41592-025-02825-w (PMC12695634; doi:10.1038/s41592-025-02825-w)
Supplement: Supplementary file 9 — Statistical source data. [file 41592_2025_2825_MOESM9_ESM.xlsx]

## Sheet: extFig2a
Po	Smax
749.429	2024.64
787.169	1774.34
862.648	1637.37
862.648	1646.56
900.388	1434.85
900.388	1876.79
862.648	1163.02
787.169	1099.29
824.909	1049.91
787.169	1042.18
749.429	1397.47
862.648	1188.24
787.169	1843.28
787.169	1752.61
824.909	1365.28
787.169	2287.68
824.909	1444.34
862.648	2053.72
824.909	1456.23
824.909	1446.48
824.909	2078.43
787.169	2378.51
900.388	1515.16
900.388	854.073
862.648	1073.63
1126.83	546.525
1013.61	696.167
1051.35	697.858
975.866	1079.41
1051.35	1051.35
975.866	798.382
1051.35	676.948
975.866	586.626
1126.83	671.34
1126.83	508.164
1089.09	667.591
1089.09	688.222
1051.35	588.511
1013.61	620.743
1051.35	586.622
975.866	1548.07
1013.61	1515.26
1051.35	1323.88
1126.83	916.27
1051.35	1141.04
1126.83	868.099
1013.61	1497.16
1051.35	1084.97
975.866	1737.56
1126.83	948.192
1013.61	901.229
975.866	733.078
1051.35	1419.11
1277.78	347.081
1164.56	465.709
1202.3	452.832
1240.04	572.437
1202.3	385.818
1240.04	400.757
1315.52	340.046
1202.3	529.802
1202.3	466.107
1202.3	443.538
1202.3	453.178
1240.04	519.579
1240.04	377.07
1202.3	508.072
1202.3	427.641
1164.56	596.169
1202.3	621.672
1202.3	410.682
1202.3	349.787
824.909	2733.93
938.127	2009.93
711.69	2742.04
673.951	2564.67
711.69	1890.17
749.429	950.089
1013.61	2063.3
1013.61	1639.1
1013.61	520.724
711.69	785.779
1126.83	375.115
1391	327.491
1051.35	474.952
1315.52	403.152
1466.48	313.653
1164.56	1164.56
711.69	1496.98
711.69	2330.94
711.69	2703.52
673.951	1512.82
673.951	3109.41
636.211	3016.17
598.471	4715.75
673.951	2482.17
560.732	4641.96
787.169	833.036
673.951	2092.59
749.429	952.369
598.471	2253.16
560.732	3527.49
598.471	3533.32
485.253	7356.96
824.909	544.555
673.951	3199.89
673.951	1791.36
598.471	4729.16
711.69	1446.69
1013.61	1923.1
711.69	800.074
636.211	1300.79
711.69	2144.35
711.69	2414.47
1089.09	410.428

## Sheet: extFig2b
1° Sink	Bridge	2° Sink	Outliers
0.087904	0.502595	0.607942	0.525006
