# Supplementary material for: Multiplexed ultrasound imaging of gene expression
Source: Nat Methods. 2025 Nov 18;22(12):2594–600. doi: 10.1038/s41592-025-02825-w (PMC12695634; doi:10.1038/s41592-025-02825-w)
Supplement: Supplementary file 10 — Statistical source data. [file 41592_2025_2825_MOESM10_ESM.xlsx]

## Sheet: extFig4a
bARGser	ΔgvpW	ΔgvpH	ΔgvpX	ΔgvpZ	ΔgvrB	ΔgvrC	ΔgvpW
122.441	733.802	467.908	311.402	411.102	248.37	380.636	733.802
119.6	702.992	653.807	434.387	435.434	727.569	428.669	702.992
		1125.91
		751.871

## Sheet: extFig4b
ΔgvpC	ΔgvpC, ΔgvpH	ΔgvpC, ΔgvpW	ΔgvpC, ΔgvpW, ΔgvpY
1026.95	627.213	1044.91	1090.38
913.19	729.153	1078.9	769.985
