# Supplementary material for: Multiplexed ultrasound imaging of gene expression
Source: Nat Methods. 2025 Nov 18;22(12):2594–600. doi: 10.1038/s41592-025-02825-w (PMC12695634; doi:10.1038/s41592-025-02825-w)
Supplement: Supplementary file 11 — Statistical source data. [file 41592_2025_2825_MOESM11_ESM.xlsx]

## Sheet: extFig5c
ΔgvpC	ΔgvpC, ΔgvpW, ΔgvrB, ΔgvrC
190.957	1028.23
159.816	1109.25
	958.228
	862.699

## Sheet: extFig5f
pNN021v3b	pNN021v9a	pNN021v9b	pNN021v10c	pNN021v10b	NN22v4
51.4366	213.479	810.629	234.217	161.18	57.148
56.8532	154.409	740.769	214.297	154.464	57.3514
