# Supplementary material for: Multiplexed ultrasound imaging of gene expression
Source: Nat Methods. 2025 Nov 18;22(12):2594–600. doi: 10.1038/s41592-025-02825-w (PMC12695634; doi:10.1038/s41592-025-02825-w)
Supplement: Supplementary file 12 — Statistical source data. [file 41592_2025_2825_MOESM12_ESM.xlsx]

## Sheet: extFig6c
0	0.25	0.5	0.75	1
-0.937617	-0.788902	0.0397081	0.693196	0.985973
-0.885087	-0.617692	0.180938	0.752763	0.954676
-0.877034	-0.553192	-0.433744	0.706372	0.949954
-0.906811		0.250265		0.87504
