# Supplementary material for: Multiplexed ultrasound imaging of gene expression
Source: Nat Methods. 2025 Nov 18;22(12):2594–600. doi: 10.1038/s41592-025-02825-w (PMC12695634; doi:10.1038/s41592-025-02825-w)
Supplement: Supplementary file 13 — Statistical source data. [file 41592_2025_2825_MOESM13_ESM.xlsx]

## Sheet: extFig10b
Noise Multiplier	Stm-bARG560	EcN-bARG710	Mix
0	97.2044	131.677	79.7696
5	80.5108	127.834	76.3891
10	65.4708	114.545	66.6307
50	20.926	54.9631	22.7746
100	10.1711	23.6343	12.2513
200	4.60003	13.448	6.3639
300	4.14313	9.92806	3.9445

## Sheet: extFig10d
Noise Multiplier	Stm-bARG560		EcN-bARG710		Mix
	560	710	560	710	560	710
0	undefined	undefined	undefined	undefined	undefined	undefined
5	undefined	undefined	undefined	undefined	undefined	undefined
10	undefined	undefined	undefined	undefined	undefined	undefined
50	undefined	undefined	1.53285	4090.46	undefined	undefined
100	63.8269	8.23356	0.0218533	78.2228	28.6436	27.4245
200	39.2804	2.9005	0.100077	29.8661	13.0212	13.7765
300	28.6359	4.80128	0.264989	19.3052	11.8547	6.77965
